# Supplementary material for: Detection of Mycobacterium bovis in nasal swabs from communal goats (Capra hircus) in rural KwaZulu-Natal, South Africa
Source: Front Microbiol. 2024 Feb 14;15:1349163. doi: 10.3389/fmicb.2024.1349163 (PMC10899470; doi:10.3389/fmicb.2024.1349163)
Supplement: Supplementary file 1 [file Data_Sheet_1.ZIP]

Archive with 3 entries (3 files):
- Webin-accessions-2023-12-08T08 48 49.937Z.txt
- Webin-accessions-2023-12-08T09_41_29.829Z.txt
- Webin-accessions-2023-12-10T19 23 00.465Z.txt
