# Supplementary material for: Detection of Mycobacterium bovis in nasal swabs from communal goats (Capra hircus) in rural KwaZulu-Natal, South Africa
Source: Front Microbiol. 2024 Feb 14;15:1349163. doi: 10.3389/fmicb.2024.1349163 (PMC10899470; doi:10.3389/fmicb.2024.1349163)
Supplement: Supplementary file 1 [file Data_Sheet_1.ZIP › Webin-accessions-2023-12-08T08 48 49.937Z.txt]

TYPE	ACCESSION	ALIAS
PROJECT	PRJEB70955	4d1b4dac-134b-4dee-a9f2-e4d71e77b9be
SUBMISSION	ERA27718279	SUBMISSION-08-12-2023-08:48:49:848
