# Supplementary material for: Detection of Mycobacterium bovis in nasal swabs from communal goats (Capra hircus) in rural KwaZulu-Natal, South Africa
Source: Front Microbiol. 2024 Feb 14;15:1349163. doi: 10.3389/fmicb.2024.1349163 (PMC10899470; doi:10.3389/fmicb.2024.1349163)
Supplement: Supplementary file 1 [file Data_Sheet_1.ZIP › Webin-accessions-2023-12-08T09_41_29.829Z.txt]

TYPE	ACCESSION	ALIAS
SAMPLE	ERS17282784	649
SAMPLE	ERS17282785	650
SAMPLE	ERS17282786	651
SAMPLE	ERS17282787	652
SAMPLE	ERS17282788	653
SAMPLE	ERS17282789	654
SAMPLE	ERS17282790	655
SAMPLE	ERS17282791	656
SAMPLE	ERS17282792	657
SAMPLE	ERS17282793	658
SAMPLE	ERS17282794	659
SAMPLE	ERS17282795	660
SAMPLE	ERS17282796	661
SAMPLE	ERS17282797	662
SAMPLE	ERS17282798	663
SAMPLE	ERS17282799	664
SAMPLE	ERS17282800	665
SAMPLE	ERS17282801	666
SAMPLE	ERS17282802	667
SAMPLE	ERS17282803	668
SAMPLE	ERS17282804	669
SAMPLE	ERS17282805	670
SAMPLE	ERS17282806	671
SAMPLE	ERS17282807	672
SAMPLE	ERS17282808	673
SAMPLE	ERS17282809	674
SAMPLE	ERS17282810	675
SAMPLE	ERS17282811	676
SAMPLE	ERS17282812	677
SAMPLE	ERS17282813	678
SAMPLE	ERS17282814	679
SAMPLE	ERS17282815	680
SAMPLE	ERS17282816	681
SAMPLE	ERS17282817	682
SAMPLE	ERS17282818	683
SAMPLE	ERS17282819	684
SAMPLE	ERS17282820	685
SAMPLE	ERS17282821	686
SAMPLE	ERS17282822	687
SAMPLE	ERS17282823	688
SAMPLE	ERS17282824	689
SAMPLE	ERS17282825	690
SAMPLE	ERS17282826	691
SAMPLE	ERS17282827	692
SAMPLE	ERS17282828	693
SAMPLE	ERS17282829	694
SUBMISSION	ERA27718287	ena-SUBMISSION-TAB-08-12-2023-09:41:26:924-69460
