# Supplementary material for: Detection of Mycobacterium bovis in nasal swabs from communal goats (Capra hircus) in rural KwaZulu-Natal, South Africa
Source: Front Microbiol. 2024 Feb 14;15:1349163. doi: 10.3389/fmicb.2024.1349163 (PMC10899470; doi:10.3389/fmicb.2024.1349163)
Supplement: Supplementary file 1 [file Data_Sheet_1.ZIP › Webin-accessions-2023-12-10T19 23 00.465Z.txt]

TYPE	ACCESSION	ALIAS
EXPERIMENT	ERX11732179	ena-EXPERIMENT-TAB-10-12-2023-19:22:56:948-73675
EXPERIMENT	ERX11732180	ena-EXPERIMENT-TAB-10-12-2023-19:22:56:949-73677
EXPERIMENT	ERX11732181	ena-EXPERIMENT-TAB-10-12-2023-19:22:56:949-73679
EXPERIMENT	ERX11732182	ena-EXPERIMENT-TAB-10-12-2023-19:22:56:950-73681
EXPERIMENT	ERX11732183	ena-EXPERIMENT-TAB-10-12-2023-19:22:56:951-73683
EXPERIMENT	ERX11732184	ena-EXPERIMENT-TAB-10-12-2023-19:22:56:952-73685
EXPERIMENT	ERX11732185	ena-EXPERIMENT-TAB-10-12-2023-19:22:56:952-73687
EXPERIMENT	ERX11732186	ena-EXPERIMENT-TAB-10-12-2023-19:22:56:953-73689
EXPERIMENT	ERX11732187	ena-EXPERIMENT-TAB-10-12-2023-19:22:56:954-73691
EXPERIMENT	ERX11732188	ena-EXPERIMENT-TAB-10-12-2023-19:22:56:954-73693
EXPERIMENT	ERX11732189	ena-EXPERIMENT-TAB-10-12-2023-19:22:56:955-73695
EXPERIMENT	ERX11732190	ena-EXPERIMENT-TAB-10-12-2023-19:22:56:956-73697
EXPERIMENT	ERX11732191	ena-EXPERIMENT-TAB-10-12-2023-19:22:56:957-73699
EXPERIMENT	ERX11732192	ena-EXPERIMENT-TAB-10-12-2023-19:22:56:957-73701
EXPERIMENT	ERX11732193	ena-EXPERIMENT-TAB-10-12-2023-19:22:56:958-73703
EXPERIMENT	ERX11732194	ena-EXPERIMENT-TAB-10-12-2023-19:22:56:959-73705
EXPERIMENT	ERX11732195	ena-EXPERIMENT-TAB-10-12-2023-19:22:56:959-73707
EXPERIMENT	ERX11732196	ena-EXPERIMENT-TAB-10-12-2023-19:22:56:960-73709
EXPERIMENT	ERX11732197	ena-EXPERIMENT-TAB-10-12-2023-19:22:56:961-73711
EXPERIMENT	ERX11732198	ena-EXPERIMENT-TAB-10-12-2023-19:22:56:961-73713
EXPERIMENT	ERX11732199	ena-EXPERIMENT-TAB-10-12-2023-19:22:56:962-73715
EXPERIMENT	ERX11732200	ena-EXPERIMENT-TAB-10-12-2023-19:22:56:963-73717
EXPERIMENT	ERX11732201	ena-EXPERIMENT-TAB-10-12-2023-19:22:56:964-73719
EXPERIMENT	ERX11732202	ena-EXPERIMENT-TAB-10-12-2023-19:22:56:964-73721
EXPERIMENT	ERX11732203	ena-EXPERIMENT-TAB-10-12-2023-19:22:56:965-73723
EXPERIMENT	ERX11732204	ena-EXPERIMENT-TAB-10-12-2023-19:22:56:966-73725
EXPERIMENT	ERX11732205	ena-EXPERIMENT-TAB-10-12-2023-19:22:56:966-73727
EXPERIMENT	ERX11732206	ena-EXPERIMENT-TAB-10-12-2023-19:22:56:967-73729
EXPERIMENT	ERX11732207	ena-EXPERIMENT-TAB-10-12-2023-19:22:56:968-73731
EXPERIMENT	ERX11732208	ena-EXPERIMENT-TAB-10-12-2023-19:22:56:968-73733
EXPERIMENT	ERX11732209	ena-EXPERIMENT-TAB-10-12-2023-19:22:56:969-73735
EXPERIMENT	ERX11732210	ena-EXPERIMENT-TAB-10-12-2023-19:22:56:970-73737
EXPERIMENT	ERX11732211	ena-EXPERIMENT-TAB-10-12-2023-19:22:56:971-73739
EXPERIMENT	ERX11732212	ena-EXPERIMENT-TAB-10-12-2023-19:22:56:971-73741
EXPERIMENT	ERX11732213	ena-EXPERIMENT-TAB-10-12-2023-19:22:56:972-73743
EXPERIMENT	ERX11732214	ena-EXPERIMENT-TAB-10-12-2023-19:22:56:973-73745
EXPERIMENT	ERX11732215	ena-EXPERIMENT-TAB-10-12-2023-19:22:56:973-73747
EXPERIMENT	ERX11732216	ena-EXPERIMENT-TAB-10-12-2023-19:22:56:974-73749
EXPERIMENT	ERX11732217	ena-EXPERIMENT-TAB-10-12-2023-19:22:56:975-73751
EXPERIMENT	ERX11732218	ena-EXPERIMENT-TAB-10-12-2023-19:22:56:975-73753
EXPERIMENT	ERX11732219	ena-EXPERIMENT-TAB-10-12-2023-19:22:56:976-73755
EXPERIMENT	ERX11732220	ena-EXPERIMENT-TAB-10-12-2023-19:22:56:977-73757
EXPERIMENT	ERX11732221	ena-EXPERIMENT-TAB-10-12-2023-19:22:56:978-73759
EXPERIMENT	ERX11732222	ena-EXPERIMENT-TAB-10-12-2023-19:22:56:978-73761
EXPERIMENT	ERX11732223	ena-EXPERIMENT-TAB-10-12-2023-19:22:56:979-73763
EXPERIMENT	ERX11732224	ena-EXPERIMENT-TAB-10-12-2023-19:22:56:980-73765
RUN	ERR12355223	ena-RUN-TAB-10-12-2023-19:22:56:948-73676
RUN	ERR12355224	ena-RUN-TAB-10-12-2023-19:22:56:949-73678
RUN	ERR12355225	ena-RUN-TAB-10-12-2023-19:22:56:950-73680
RUN	ERR12355226	ena-RUN-TAB-10-12-2023-19:22:56:950-73682
RUN	ERR12355227	ena-RUN-TAB-10-12-2023-19:22:56:951-73684
RUN	ERR12355228	ena-RUN-TAB-10-12-2023-19:22:56:952-73686
RUN	ERR12355229	ena-RUN-TAB-10-12-2023-19:22:56:953-73688
RUN	ERR12355230	ena-RUN-TAB-10-12-2023-19:22:56:953-73690
RUN	ERR12355231	ena-RUN-TAB-10-12-2023-19:22:56:954-73692
RUN	ERR12355232	ena-RUN-TAB-10-12-2023-19:22:56:955-73694
RUN	ERR12355233	ena-RUN-TAB-10-12-2023-19:22:56:955-73696
RUN	ERR12355234	ena-RUN-TAB-10-12-2023-19:22:56:956-73698
RUN	ERR12355235	ena-RUN-TAB-10-12-2023-19:22:56:957-73700
RUN	ERR12355236	ena-RUN-TAB-10-12-2023-19:22:56:958-73702
RUN	ERR12355237	ena-RUN-TAB-10-12-2023-19:22:56:958-73704
RUN	ERR12355238	ena-RUN-TAB-10-12-2023-19:22:56:959-73706
RUN	ERR12355239	ena-RUN-TAB-10-12-2023-19:22:56:960-73708
RUN	ERR12355240	ena-RUN-TAB-10-12-2023-19:22:56:960-73710
RUN	ERR12355241	ena-RUN-TAB-10-12-2023-19:22:56:961-73712
RUN	ERR12355242	ena-RUN-TAB-10-12-2023-19:22:56:962-73714
RUN	ERR12355243	ena-RUN-TAB-10-12-2023-19:22:56:963-73716
RUN	ERR12355244	ena-RUN-TAB-10-12-2023-19:22:56:963-73718
RUN	ERR12355245	ena-RUN-TAB-10-12-2023-19:22:56:964-73720
RUN	ERR12355246	ena-RUN-TAB-10-12-2023-19:22:56:965-73722
RUN	ERR12355247	ena-RUN-TAB-10-12-2023-19:22:56:965-73724
RUN	ERR12355248	ena-RUN-TAB-10-12-2023-19:22:56:966-73726
RUN	ERR12355249	ena-RUN-TAB-10-12-2023-19:22:56:967-73728
RUN	ERR12355250	ena-RUN-TAB-10-12-2023-19:22:56:967-73730
RUN	ERR12355251	ena-RUN-TAB-10-12-2023-19:22:56:968-73732
RUN	ERR12355252	ena-RUN-TAB-10-12-2023-19:22:56:969-73734
RUN	ERR12355253	ena-RUN-TAB-10-12-2023-19:22:56:970-73736
RUN	ERR12355254	ena-RUN-TAB-10-12-2023-19:22:56:970-73738
RUN	ERR12355255	ena-RUN-TAB-10-12-2023-19:22:56:971-73740
RUN	ERR12355256	ena-RUN-TAB-10-12-2023-19:22:56:972-73742
RUN	ERR12355257	ena-RUN-TAB-10-12-2023-19:22:56:972-73744
RUN	ERR12355258	ena-RUN-TAB-10-12-2023-19:22:56:973-73746
RUN	ERR12355259	ena-RUN-TAB-10-12-2023-19:22:56:974-73748
RUN	ERR12355260	ena-RUN-TAB-10-12-2023-19:22:56:974-73750
RUN	ERR12355261	ena-RUN-TAB-10-12-2023-19:22:56:975-73752
RUN	ERR12355262	ena-RUN-TAB-10-12-2023-19:22:56:976-73754
RUN	ERR12355263	ena-RUN-TAB-10-12-2023-19:22:56:976-73756
RUN	ERR12355264	ena-RUN-TAB-10-12-2023-19:22:56:977-73758
RUN	ERR12355265	ena-RUN-TAB-10-12-2023-19:22:56:978-73760
RUN	ERR12355266	ena-RUN-TAB-10-12-2023-19:22:56:979-73762
RUN	ERR12355267	ena-RUN-TAB-10-12-2023-19:22:56:979-73764
RUN	ERR12355268	ena-RUN-TAB-10-12-2023-19:22:56:980-73766
SUBMISSION	ERA27720279	ena-SUBMISSION-TAB-10-12-2023-19:22:56:980-73767
