# Supplementary material for: Detection of Mycobacterium bovis in nasal swabs from communal goats (Capra hircus) in rural KwaZulu-Natal, South Africa
Source: Front Microbiol. 2024 Feb 14;15:1349163. doi: 10.3389/fmicb.2024.1349163 (PMC10899470; doi:10.3389/fmicb.2024.1349163)
Supplement: Supplementary file 2 [file Table_1.XLSX]

## Sheet: Supplementary table 1
Supplementary table 1
Results from all goat nasal swabs (n=157) that underwent culture and culture independent analysis for the detection of Mycobacteria spp.
Animal ID	GeneXpert MTB/RIF Ultra	Genus-PCR Sanger swab DNA	Detectable culture growth	Genus PCR-Sanger from swab cultures	Genus PCR - Ion Torrent amplicon deep sequencing swab DNA only
G101	MTB HIGH	M. intracellulare	Positive	M. intracellulare	M. colombiense (93,8%); Unassigned (0,1%); M. avium complex (5,9%)
P147	MTB MEDIUM	Negative	Positive	M. bovis	M. europaeum (40%); M. bovis (60%)
A9	MTB TRACE	Streptomyces albus	Positive	M. intracellulare	M. intracellulare (100%)
B23	MTB TRACE	Negative	Positive	M. avium complex	M. bovis (44%); M. intracellulare (25%); M. mantenii (31%)
CBS	MTB TRACE	M. avium complex	Positive	M. africanum	M. bovis (99,4%); M. riyadhense (0,5%)
C126	MTB TRACE	Gordonia sp.	Positive	Gordonia sp.	M. intracellulare (12,7%); M. bovis (65,7%); Unknown Mycobacteria spp. (21,5%)
C131	MTB TRACE	M. avium complex	Positive	M. avium complex	M. lehmannii (29,6%); M. colombiense (0,5%); M. avium (69,6%)
C139	MTB TRACE	M. bovis	Positive	M. bovis	M. bovis (64,1%); Unknown Mycobacteria spp. (35,7%)
D37	MTB TRACE	M. avium complex	Positive	M. avium complex	M. lehmannii (43%), M. phlei (1%), M. avium complex (56%)
D41	MTB TRACE	M. avium complex	Positive	M. avium complex	M. monacense (0,6%); Unassigned (1%); M. europaeum (21,3%); M. smegmatis (31,1%); M. lehmannii (7,3%); M. colombiense (3,7%); M. avium (34,6%)
G93	MTB TRACE	M. saskatchewanense	Positive	M. avium complex	M. kubicae (0,6%); M. monacense (14,4%); M. phlei (15,9%); M. lehmannii (0,4%); M. colombiense (54,2%); M. saskatchewanense (14,1%)
C128	MTB TRACE	M. duvalii	Positive	M. duvalii	Unassigned (17,3%); M. lehmannii (16%); M. bovis (27,8%); M. colombiense (1,1%); M. duvalii (37,5%)
C142	MTB TRACE	Negative	Positive	M. smegmatis	M. bovis (47%); M. smegmatis (40%); M. phlei (13%)
C151	MTB TRACE	M. fortuitum	Positive	M. avium complex	Unassigned (0,3%); M. mantenii (70,4%); M. fortuitum (29,1%)
C164	MTB TRACE	Streptomyces sp	Positive	Streptomyces sp.	M. phlei (39,2%); M. bovis (60,7%)
C170	MTB TRACE	Rhodococcus hoagii	Positive	M. intracellulare	M. intracellulare (33,4%); M. bovis (25,2%); Unknown Mycobacteria spp. (41,2%)
D2	MTB TRACE	M. kansasii	Positive	M. kansasii	M. kansasii (99,7%), M. phlei (0,1%), M. avium (0,1%), M. lehmannii (0,1%)
D45	MTB TRACE	M. intracellulare	Positive	M. avium complex	M. paragordonae (0,9%); Unassigned (1,2%); M. smegmatis (0,1%); M. colombiense (95,6%); M. intracellulare (1,8%)
E72	MTB TRACE	M. avium complex	Positive	M. avium complex	M. avium (0,2%); Unassigned (4,1%); M. europaeum (0,2%); M. phlei (0,8%); M. smegmatis (13,2%); M. lehmannii (25,5%); M. bovis (1,1%); M. colombiense (0,4%); Unknown Mycobacteria spp. (54%)
F91	MTB TRACE	M. bovis	Positive	M. bovis	M. marseillense (0,2%); Unassigned (0,4%); M. bovis (93,4%); M. paraseoulense (5,9%)
G95	MTB TRACE	M. virginiense	Positive	M. intracellulare	M. monacense (0,5%); Unassigned (1,3%); M. europaeum (0,3%); M. colombiense (92,4%); M. virginiense (5,2%)
G105	MTB TRACE	Mycobacteria spp. unknown	Positive	Mycobacteria spp. unknown	Unassigned (8,0%); M. intracellulare (1,2%); M. smegmatis (0,7%); M. lehmannii (0,9%); M. bovis (38,4%); M. colombiense (4,5%); Unknown Mycobacteria spp. (46,1%)
G106	MTB TRACE	M. intracellulare	Positive	M. intracellulare	Unassigned (0,1%); M. intracellulare (0,5%); M. smegmatis (0,5%); M. lehmannii (1,2%); M. bovis (4,6%); M. colombiense (89,2%); Unknown Mycobacteria spp. (3,5%)
H108	MTB TRACE	Negative	Positive	M. duvalii	Unassigned (100%)
H112	MTB TRACE	M. avium complex	Positive	M. avium complex	M. avium complex (100%)
I127	MTB TRACE	Streptomyces variabilis	Positive	M.avium complex	M. avium (0,1%); M. phlei (25,6%); M. monacense (74,2%);
I151	MTB TRACE	M. fortuitum	Positive	M. fortuitum	Unassigned (0,1%); M. fortuitum (94,3%); M. intracellulare (2,4%); Unknown Mycobacteria spp. (3%)
I156	MTB TRACE	M. gadium	Positive	Mycobacteria spp. unknown	M. intracellulare (0,6%); M. lehmannii (32%); M. phlei (0,5%); M. colombiense (0,03%); M. gadium (66,5%)
I166	MTB TRACE	M. avium complex	Positive	M. avium complex	Unassigned (7,3%); M. intracellulare (0,02%); M. colombiense (89,2%); M. bovis (0,8%); M. avium (2,5%)
I168	MTB TRACE	M. kansasii	Positive	M. kansasii	M. kansasii (99,7%), M. phlei (0,1%), M. avium complex (0,1%), M. lehmannii (0,1%)
J156	MTB TRACE	M. intracellulare	Positive	M. avium complex	M. avium (0,6%); M. europaeum (1,3%); M. intracellulare subsp. Chimaera strain (6,8%); M. colombiense (91%)
L74	MTB TRACE	Micromonospora aurantiaca	Positive	M. avium complex	M. smegmatis (0,4%); M. bovis (67,2%); Unknown Mycobacteria spp. (32,2%)
L86A	MTB TRACE	M. duvalii	Positive	M. avium complex	M. duvalii (100%)
L91	MTB TRACE	M. avium complex	Positive	M. avium complex	M. monacense (0,1%); M. europaeum (0,1%); M. smegmatis (96%); M. colombiense (1,7%); M. intracellulare (1,8%)
L94	MTB TRACE	M. intracellulare	Positive	M. avium complex	M. monacense (1,1%); M. avium (0,7%); M. europaeum (0,5%); Unassigned (35%); M. intracellulare (51,5%); M. phlei (1,3%); M. colombiense (5%); M. bovis (2,5%); Unknown Mycobacteria spp. (2%)
N112	MTB TRACE	M. bovis	Positive	M. bovis	M. bovis (68%), M. colombiense (2%), M. kansasii (30%)
O125	MTB TRACE	M. flavescens	Positive	M. flavescens	M. europaeum (13%); M. lehmannii (0,3%); M. bovis (97,5%); M. flavescens (0,7%)
B4	MTB TRACE	Negative	Negative	M. orygis	M. bovis (48%); Unassigned (12%); M. avium complex (40%)
D34	MTB TRACE	Negative	Negative	M. avium complex	M. avium complex (1,5%); Unassigned (2,8%); M. europaeum_A (0,4%); M. mantenii (0,8%); M. phlei (94%); M. smegmatis (0,1%)
A1	Negative	M. smegmatis	Positive	M. smegmatis
A2	Negative	Negative	Positive	Negative
A3	Negative	M. smegmatis	Positive	M. smegmatis
A4	Negative	Negative	Positive	Streptomyces prasinus
A5	Negative	Negative	Positive	Streptomyces sp.
A6	Negative	M. smegmatis	Positive	M. smegmatis
A7	Negative	M. avium complex	Positive	M. fortuitum
A8	Negative	Negative	Positive	Streptomyces carpaticus
A10	Negative	Negative	Positive	Negative
A11	Negative	Negative	Positive	Streptomyces albus
A12	Negative	M. basiliense	Positive	M. basiliense
A13	Negative	Negative	Positive	Negative
A14	Negative	Negative	Positive	Anoxybacillus sediminis
A15	Negative	Negative	Positive	Negative
A16	Negative	M. cookii	Positive	M. cookii
A17	Negative	M. smegmatis	Positive	M. smegmatis
A18	Negative	Negative	Positive	Negative
A19	Negative	Negative	Positive	Negative
A20	Negative	Negative	Positive	Negative
B5	Negative	M. rufum	Positive	M. vicinigordonae
B6	Negative	M. chelonae	Positive	M. chelonae
B26	Negative	Negative	Positive	Negative
C13-10	Negative	M. austroafricanum	Positive	M. austroafricanum
C13-45	Negative	Negative	Positive	Streptomyces sp.
C104	Negative	M. smegmatis	Positive	M. smegmatis
C108	Negative	Negative	Positive	Negative
C109	Negative	M. avium complex	Positive	M. avium complex
C117	Negative	M. smegmatis	Positive	M. smegmatis
C120	Negative	M. madagascariense	Positive	M. madagascariense
C125	Negative	Mycobacteria spp. unknown	Positive	Mycobacteria spp. unknown
C127	Negative	M. intracellulare	Positive	M. intracellulare
C132	Negative	M. goodii	Positive	M. goodii
C133	Negative	M. intracellulare	Positive	M. intracellulare
C136	Negative	M. avium complex	Positive	M. avium complex
C137	Negative	Mycobacteria spp. unknown	Positive	Mycobacteria spp. unknown
C143	Negative	M. fortuitum	Positive	M. fortuitum
C150	Negative	M. intracellulare	Positive	M. intracellulare
C157	Negative	M. avium complex	Positive	M. avium complex
C165	Negative	M. avium complex	Positive	M. avium complex
C168	Negative	Mycobacteria spp. unknown	Positive	M. austroafricanum
C171	Negative	M. duvalii	Positive	M. duvalii
C175	Negative	M. avium complex	Positive	M. intracellulare
C177	Negative	M. avium complex	Positive	M. intracellulare
C178	Negative	Negative	Positive	Streptomyces sp.
C179	Negative	M. neoaurum	Positive	M. neoaurum
D NT-A	Negative	M. avium complex	Positive	M. intracellulare
D3	Negative	M. avium complex	Positive	M. intracellulare
D11	Negative	Negative	Positive	Negative
D15	Negative	Negative	Positive	Negative
D36	Negative	M. duvalii	Positive	M. duvalii
D47	Negative	M. avium complex	Positive	M. flavescens
E52	Negative	Negative	Positive	Negative
E59	Negative	M. goodii	Positive	M. goodii
E70	Negative	Negative	Positive	Negative
E71	Negative	M. terrea	Positive	M. terrae
E77	Negative	Negative	Positive	Negative
G97	Negative	M. smegmatis	Positive	M. avium complex
I115	Negative	M. avium complex	Positive	M. intracellulare strain
I120	Negative	Negative	Positive	Negative
I129	Negative	Negative	Positive	Negative
I158	Negative	Negative	Positive	Negative
I160	Negative	M. intracellulare	Positive	M. intracellulare
J36	Negative	M. avium complex	Positive	M. intracellulare
J39	Negative	Negative	Positive	Negative
J152	Negative	M. avium complex	Positive	M. avium complex
J155	Negative	M. avium complex	Positive	M. intracellulare
L76	Negative	M. avium complex	Positive	M. avium complex
L77	Negative	M. avium complex	Positive	M. intracellulare
L78	Negative	Negative	Positive	Negative
L85	Negative	M. avium complex	Positive	M. avium complex
L92	Negative	M. intracellulare	Positive	M. avium complex
L95	Negative	M. intracellulare	Positive	M. avium complex
L99	Negative	M. avium complex	Positive	M. intracellulare
M101	Negative	M. chitae	Positive	M. chitae
N103	Negative	M. flavescens	Positive	M. avium complex
N104	Negative	M. colombiense	Positive	M. avium complex
N107	Negative	M. avium complex	Positive	Mycobacteria spp. unknown
O NT A	Negative	Negative	Positive	Negative
O121	Negative	M. intracellulare	Positive	M. gadium
O123A	Negative	M. colombiense	Positive	M. avium complex
O128	Negative	Mycobacteria spp. unknown	Positive	M. intracellulare
O131	Negative	M. intracellulare	Positive	M. avium complex
O133	Negative	M. chitae	Positive	M. intracellulare
P NT D	Negative	M. duvalii	Positive	M. avium subsp. hominissuis
P138	Negative	M. flavescens	Positive	M. flavescens
P137	Negative	M. avium complex	Positive	M. intracellulare
B2	Negative	Negative	Negative	Negative
B10	Negative	Negative	Negative	Negative
B15	Negative	Negative	Negative	Negative
B20	Negative	Negative	Negative	Negative
B29	Negative	Negative	Negative	Negative
C16-45	Negative	Negative	Negative	Negative
C blue O+	Negative	Negative	Negative	Negative
C35	Negative	Negative	Negative	Negative
C38	Negative	Negative	Negative	Negative
C145	Negative	Negative	Negative	Negative
C153	Negative	Negative	Negative	Negative
D7	Negative	M. avium complex	Negative	M. intracellulare
D14	Negative	Negative	Negative	Negative
D21	Negative	Negative	Negative	Micromonospora aurantiaca
I153	Negative	Negative	Negative	Negative
J11	Negative	Negative	Negative	Negative
J12	Negative	M. flavescens	Negative	M. flavescens
J14	Negative	Negative	Negative	Negative
J25	Negative	Negative	Negative	Negative
J28	Negative	Negative	Negative	Micromonospora chokoriensis
J37	Negative	Negative	Negative	Negative
J153	Negative	Negative	Negative	Negative
J1954	Negative	Negative	Negative	Negative
K54	Negative	Negative	Negative	Streptomyces pactum
K60	Negative	Negative	Negative	Negative
K66A	Negative	Negative	Negative	Negative
K70	Negative	Negative	Negative	Negative
L80	Negative	Negative	Negative	Negative
L88	Negative	Negative	Negative	Negative
N111	Negative	M. gadium	Negative	M. intracellulare
O NT B	Negative	M. avium complex	Negative	M. intracellulare
P NT J	Negative	Negative	Negative	Negative
