# Supplementary material for: Detection of Mycobacterium bovis in nasal swabs from communal goats (Capra hircus) in rural KwaZulu-Natal, South Africa
Source: Front Microbiol. 2024 Feb 14;15:1349163. doi: 10.3389/fmicb.2024.1349163 (PMC10899470; doi:10.3389/fmicb.2024.1349163)
Supplement: Supplementary file 3 [file Table_2.XLSX]

## Sheet: Supplementary Table 2
Supplementary Table 2
Goats with culture-positive swabs (n=123/157; 78%).
		MTBC detection and identification
Mycobacterial species identification in swab vs. culture	Genus PCR followed by sanger sequencing, (%)	Ultra PCR (%)	Genus PCR – Sanger sequencing	Genus PCR - Ion Torrent
Same species identified	53 (43%)*	20 (16%; only swabs)**	3 (M. bovis in swabs and culture; 15% of the 20 Ultra PCR-positive swabs)**	11 (M. bovis in swabs only; 55% of the 20 Ultra PCR-positive swabs)**
Different species identified	50 (41%)	17 (14%; only swabs )	2 (1x M. bovis; 1x M. africanum, culture only; 12% of the 17 Ultra PCR-positive swabs)	7 (M. bovis in swabs only; 41% of the 17 Ultra PCR-positive swabs)
Both samples negative	20 (16%)	0 (all negative)	--	--
Total tested	123	123	37 (only Ultra-PCR positive swabs)	37 (only tested Ultra-PCR positive swabs)
*Data shown in Figure 3
**Data shown in Figures 4 & 5
